# Supplementary material for: ICU-Acquired Pneumonia Is Associated with Poor Health Post-COVID-19 Syndrome
Source: J Clin Med. 2021 Dec 31;11(1):224. doi: 10.3390/jcm11010224 (PMC8746263; doi:10.3390/jcm11010224)
Supplement: Supplementary file 1 [file jcm-11-00224-s001.zip]

Archive with 1 entries (1 files):
- jcm-1507173-supplementary.pdf
